# Supplementary material for: A Robust Protocol for Decellularized Human Lung Bioink Generation Amenable to 2D and 3D Lung Cell Culture
Source: Cells. 2021 Jun 18;10(6):1538. doi: 10.3390/cells10061538 (PMC8234522; doi:10.3390/cells10061538)
Supplement: Supplementary file 1 [file cells-10-01538-s001.zip]

Archive with 1 entries (1 files):
- cells-1262441-supplementary.pdf
